# Supplementary material for: SNPs near the cysteine proteinase cathepsin O gene (CTSO) determine tamoxifen sensitivity in ERα-positive breast cancer through regulation of BRCA1
Source: PLoS Genet. 2017 Oct 2;13(10):e1007031. doi: 10.1371/journal.pgen.1007031 (PMC5638617; doi:10.1371/journal.pgen.1007031)
Supplement: S2 Table — (XLSX) [file pgen.1007031.s003.xlsx]

## Sheet: Sheet1
	Protein interact with CTSO bAsed on Mass Spec.
	TF	Histone Methylation	mRNA processing and splicing	cell growth arrest and cell cycle	tRNA	CANCER
	ATOH1	GRWD1	ALKBH2 demethy	AIFM1	C22orf28	CGNL1
	CRTC1	HIST1H1A	ALYREF	AIMP1	EEF1A1	CTTN
	CUX1	HIST1H1B	CPSF3	CAPRIN1	EIF2S3L	GPI
	DDX17	HIST1H1C	CPSF7	CARM1	EIF3A	NAP1L4
	DDX21	HIST1H2AA	FBL	CDC73	EIF3D	NPM1
	DDX3X	NCL	FUS	CHMP4B	EIF3I	RUVBL2
	DDX5	NPM1	G3BP1	CTTB	EIF3J	YWHAB
	DDX6	NSUN3	HNRNPA1	CTTN	EIF3L	YWHAZ
	FOXN2	PRMT5	HNRNPA2B1	ELAVL1	EIF3M
	GGNBP2	RBBP4	HNRNPA3	ESCO2	EIF4B
	MTDH	RUVBL1	HNRNPAB	FN1	FARSB
	NFIC		HNRNPH1	FUS	FARSB
	PABPC4L		HNRNPH2	GIGYF2	GARS
	RBM14		HNRNPH3	GNL3	LASP1
	SFPQ		HNRNPK	KHDRBS1	WARS
	SORBS3		HNRNPL	KHDRBS1
	TYK2		HNRNPM	LMNA
	UBTF		HNRPDL	MAP4
	WRN		NONO	MARCK5
	ZBTB10		PABPC1	NPM1
	ZC3H15		PABPC4	NPM1
	ZNF418		PAN2	PGAM5
	ZNF644		PCBP1	PKM
			PCBP2	PTPB11
			PCNA	PUF60
			PRPF19	RACGAP1
			PTBP1	SQSTM1
			PUF60	TOP1
			RPS3A	TRIM26
			RSRC1	UBA52
			SERBP1	UBA52
			SERPINA3	YWHAB
			SF3A3
			SNRPA
			SRSF4
			SYNCRIP
			TRIM27
			USP39
			WHSC2
			ZC3H14

## Sheet: Sheet2
AIFM1
AIMP1
ALKBH2 demethy
ALYREF
ATOH1
C22orf28
CAPRIN1
CARM1
CDC73
CGNL1
CHMP4B
CPSF3
CPSF7
CRTC1
CTTB
CTTN
CUX1
DDX17
DDX21
DDX3X
DDX5
DDX6
EEF1A1
EIF2S3L
EIF3A
EIF3D
EIF3I
EIF3J
EIF3L
EIF3M
EIF4B
ELAVL1
ESCO2
FARSB
FBL
FN1
FOXN2
FUS
G3BP1
GARS
GGNBP2
GIGYF2
GNL3
GPI
GRWD1
HIST1H1A
HIST1H1B
HIST1H1C
HIST1H2AA
HNRNPA1
HNRNPA2B1
HNRNPA3
HNRNPAB
HNRNPH1
HNRNPH2
HNRNPH3
HNRNPK
HNRNPL
HNRNPM
HNRPDL
KHDRBS1
LASP1
LMNA
MAP4
MARCK5
MTDH
NAP1L4
NCL
NFIC
NONO
NPM1
NSUN3
PABPC1
PABPC4
PABPC4L
PAN2
PCBP1
PCBP2
PCNA
PGAM5
PKM
PRMT5
PRPF19
PTBP1
PTPB11
PUF60
PUF60
RACGAP1
RBBP4
RBM14
RPS3A
RSRC1
RUVBL1
RUVBL2
SERBP1
SERPINA3
SF3A3
SFPQ
SNRPA
SORBS3
SQSTM1
SRSF4
SYNCRIP
TOP1
TRIM26
TRIM27
TYK2
UBA52
UBTF
USP39
WARS
WHSC2
WRN
YWHAB
YWHAZ
ZBTB10
ZC3H14
ZC3H15
ZNF418
ZNF644
