# Supplementary material for: SNPs near the cysteine proteinase cathepsin O gene (CTSO) determine tamoxifen sensitivity in ERα-positive breast cancer through regulation of BRCA1
Source: PLoS Genet. 2017 Oct 2;13(10):e1007031. doi: 10.1371/journal.pgen.1007031 (PMC5638617; doi:10.1371/journal.pgen.1007031)
Supplement: S3 Table — (XLSX) [file pgen.1007031.s004.xlsx]

## Sheet: Sheet1
Gene correlated with BRCA1 in TCGA.
Function	Correlation with BRCA1 (P<1E-05)
TF
CRTC1	3.8e-08
DDX21	2e-06
GGNBP2	1.5e-16
MTDH	1.18e-14
PABPC4L	2.8e-06
SORBS3	7.62e-10
Histone Methylation
RUVBL1	4.6e-06
mRNA processing and splicing
CPSF3	6.6e-05
HNRNPH1	3.07e-06
PCNA	3.49e-20
RPS3A	2.82e-07
cell growth arrest and cell cycle
AIMP1	9.7e-10
CTTN	1.84e-07
ESCO2	8.6e-23
LMNA	2.8e-07
PGAM5	1.27e-07
RACGAP1	4.76e-39
CANCER
YWHAZ	3.93e-08
tRNA
EEF1A1	9.56e-14
EIF3L	1.12e-08
